# Supplementary material for: Isolation and Identification of Bacteria of Genus Bacillus from Composting Urban Solid Waste and Palm Forest in Northern Peru
Source: Microorganisms. 2023 Mar 15;11(3):751. doi: 10.3390/microorganisms11030751 (PMC10055787; doi:10.3390/microorganisms11030751)
Supplement: Supplementary file 1 [file microorganisms-11-00751-s001.zip]

Archive with 3 entries (3 files):
- Table S1- Genbank.pdf
- Table S2- Morphological and biochemical features of the isolated bacterial strains.pdf
- Table S3- Bacterial screening for amylolytic and cellulolytic activities.pdf
